# Supplementary material for: Mate choice for body size leads to size assortative mating in the Ryukyu Scops Owl Otus elegans
Source: Ecol Evol. 2022 Dec 12;12(12):e9578. doi: 10.1002/ece3.9578 (PMC9745103; doi:10.1002/ece3.9578)
Supplement: Supplementary file 8 — Tables S1‐S15 [file ECE3-12-e9578-s002.xlsx]

## Sheet: Table S1
Table S1 Number of territories and breeding attempts used in analyses of this study
Year	Nterritory	Nfledge	Nrecruit
2002		0	0
2003		0	0
2004		0	0
2005		0	0
2006		0	0
2007		8	8
2008		6	6
2009		5	5
2010		0	0
2011		13	0
2012	190	4	4
2013	261	25	24
2014	240	25	24
2015	257	24	22
2016	289	38	36
2017	269	36	28
2018	252	51	50
2019	290	50	0
Total	2048	285	207
Nterritory: number of territories, Nfledge: number of breeding attempts which used in the analyses of number of fledglings, Nrecruit: number of breeding attempts which used in the analyses of number of recruits. Data obtained in early period of long-term study (2002-2006) and 2010 lacked were incomplete and not included in analyses of this study

## Sheet: Table S2
Table S2 Values used for controlling for variation between measurers
Measurer	Mass	Tarsus	Culmen	Depth	Width	Head	Tail	Wing
Iwasaki	4.64	0	-0.04	0.13	-0.52	-0.53	0.81	-0.19
Matsuo	-3.14	0	0.21	-0.36	0.65	0.34	0.75	-2.71
Nakanishi	2.67	0	0.4	-0.22	-0.84	-2.65	1.13	1.78
Nishi	2.13	0	0	-1.32	0	-0.56	0	5.87
Sawada	0	0	0	0	0	0	0	0
Takagi	2.88	0	0.46	-0.11	0.17	-0.78	-0.25	-0.79
These values are from supplementary tables in Sawada et al. (2021b).

## Sheet: Table S3
Table S3 Values used for controlling for variation between years
Year	Sex	Mass	Tarsus	Culmen	DepthL	Width	Head	Tail	Wing
2012	F	-10.69	-0.25	0	-0.36	0.1	-1.06	-1.35	2.37
2013	F	-11.69	-0.43	0	-0.09	-0.27	0.24	-1.55	-0.37
2014	F	-0.83	-0.36	0	0.25	-0.51	-0.45	-0.54	-0.65
2015	F	-6.65	-0.75	0	0.1	-0.07	-0.47	-0.47	-1.71
2016	F	-4.88	-0.63	0	0.11	-0.07	-0.34	0.02	-0.02
2017	F	-4.86	-0.09	0	-0.3	0.24	-0.4	-0.11	0.72
2018	F	3.36	0.03	0	-0.1	0.16	-0.13	-0.37	0.5
2019	F	0	0	0	0	0	0	0	0
2012	M	-13.76	0.23	0	-0.29	0.1	-1.06	-1.35	2.37
2013	M	-15.92	0.14	0	-0.3	-0.27	0.24	-1.55	-0.37
2014	M	-12.98	-0.25	0	-0.32	-0.51	-0.45	-0.54	-0.65
2015	M	-13.64	-0.28	0	0.04	-0.07	-0.47	-0.47	-1.71
2016	M	-14.03	-0.39	0	-0.24	-0.07	-0.34	0.02	-0.02
2017	M	-12.38	-0.06	0	-0.45	0.24	-0.4	-0.11	0.72
2018	M	-12.22	0.06	0	-0.2	0.16	-0.13	-0.37	0.5
2019	M	-11.45	0.3	0	-0.2	0	0	0	0
These values are taken from supplementary tables in Sawada et al. (2021b).

## Sheet: Table S4
Table S4 Selection of random and fixed effects in GLMM for egg laying date
Effect	Model	AIC
Random	FatherID + MotherID	1967.71
	FatherID	1970.25
	MotherID	1967.12
	No random effect	2007.35
Fixed	MaleAge + FemaleAge	1967.12
	FemaleAge	1972.6
	MaleAge	1977.46
	No fixed effect	1991.52

## Sheet: Table S5
Table S5 Regression coeficients of the top model for egg laying date
Variables	Estimate	SE	DF	t	P
Intercept	-1.57688	0.643076	137.986	-2.45209	0.0154517
MaleAge (Yearling)	2.96736	1.30719	257.245	2.27003	0.0240332
FemaleAge (Yearling)	4.79075	1.53211	274.234	3.1269	0.00195664
SE: standard error, Df: degree of freedom, t: t-value, P: P-value

## Sheet: Table S6
Table S6 Selection of random effects in GLMM for number of fledglings and recruits
Response	Model	AIC
Fledglings	FatherID + MotherID	865.819
	FatherID	863.819
	MotherID	863.819
	No random effect	861.819
Recruits	FatherID + MotherID	465.426
	FatherID	463.426
	MotherID	463.426
	No random effect	461.426

## Sheet: Table S7
Table S7 Change in P value and mean of null distribution by controlling for mehcanism 1 in randomization test
Trait	Pnull	Pspatial	Page	Mnull	Mspatial	Mage	r
Culmen length	0	0.002	0	0.0147663	0.0258471	0.00977217	0.228004
Wing length	0.026	0.034	0.05	0.128749	0.132953	0.148074	0.271377
P: P-value of randomization test, M: mean of simulated correlation coefficients, r: observed value of correlation coefficient. Subscript “null” denote no statistical control with respect to potential mate, “spatial” denote control of spatial accessibility to potential mate, and “age” denote statistical control of age of potential mate.

## Sheet: Table S8
Table S8 Result of Mantel tests
Year	Pculmen	Pwing
2012	0.612	0.094
2013	0.418	0.358
2014	0.426	0.104
2015	0.734	0.444
2016	0.932	0.34
2017	0.908	0.908
2018	0.936	0.97
2019	0.578	0.5
Pculmen: P-values for culmen length, Pwing: P-values for wing length

## Sheet: Table S9
Table S9 Best models for number of fledglings
Model	AIC
Year + MaleAge + MaleWing	851.974
Year + MaleAge + MaleWing + FemaleWing	852.411
Year + MaleAge	852.421
Year + MaleAge + DifferenceWing	852.425
Year + MaleAge + FemaleAge + MaleWing	852.639
Year + MaleAge + MaleWing + DifferenceCulmen	852.771
Year + MaleAge + FemaleAge	853.019
Year + FemaleAge	853.157
Year + MaleAge + MaleWing + DifferenceWing	853.298
Year + LayDate + MaleAge + MaleWing	853.317
Year + MaleAge + MaleWing + FemaleWing + DifferenceCulmen	853.365
Year + MaleAge + FemaleAge + MaleWing + DifferenceCulmen	853.382
Year + MaleAge + FemaleAge + MaleWing + FemaleWing	853.533
Year + MaleAge + DifferenceCulmen + DifferenceWing	853.607
Year + MaleAge + FemaleAge + DifferenceWing	853.674
Year + FemaleAge + MaleWing	853.68
Year + MaleAge + DifferenceCulmen	853.686
Year + MaleAge + MaleCulmen + MaleWing	853.753
Year + LayDate + MaleAge	853.766
Year + MaleAge + MaleWing + FemaleCulmen	853.768
Year + MaleAge + FemaleWing	853.811
Year + LayDate + MaleAge + DifferenceWing	853.989
Year + FemaleAge + DifferenceWing	854.026
Year + LayDate + MaleAge + MaleWing + FemaleWing	854.055
Year + LayDate + MaleAge + MaleWing + DifferenceCulmen	854.06
Year + MaleAge + MaleWing + FemaleCulmen + FemaleWing	854.12
Year + MaleAge + MaleWing + DifferenceCulmen + DifferenceWing	854.158
Year + MaleAge + FemaleCulmen + DifferenceWing	854.195
Year + MaleAge + FemaleCulmen	854.216
Year + MaleAge + FemaleAge + DifferenceCulmen	854.218
Only the top 30 models are shown

## Sheet: Table S10
Table S10 Regression coeficients of the top model for number of fledglings
Variables	Estimate	SE	Z	P
Intercept	3.74815	1.83912	2.03801	0.0415485
Year (2008)	-0.0083432	0.359578	-0.0232028	0.981489
Year (2009)	0.216756	0.357785	0.605826	0.54463
Year (2011)	0.0838481	0.301429	0.278169	0.780883
Year (2012)	0.229381	0.419062	0.547367	0.584127
Year (2013)	-0.0592927	0.298249	-0.198803	0.842417
Year (2014)	-0.843053	0.334199	-2.52261	0.0116488
Year (2015)	-0.164956	0.300022	-0.549813	0.582448
Year (2016)	-0.145907	0.27528	-0.530033	0.596089
Year (2017)	-0.184185	0.275312	-0.669005	0.503493
Year (2018)	0.103163	0.266938	0.386468	0.69915
Year (2019)	0.00207454	0.26607	0.00779698	0.993779
MaleAge (Yearling)	-0.296486	0.132462	-2.23827	0.0252032
MaleWing	-0.0179361	0.0114851	-1.56168	0.118363
SE: standard error, Z: Z-value, P: P-value

[truncated: 5 more sheets: Table S11, Table S12, Table S13, Table S14, Table S15]
